# Supplementary material for: Facilitated Event-Related Power Modulations during Transcranial Alternating Current Stimulation (tACS) Revealed by Concurrent tACS-MEG
Source: eNeuro. 2018 Jul 25;5(3):ENEURO.0069-18.2018. doi: 10.1523/ENEURO.0069-18.2018 (PMC6070188; doi:10.1523/ENEURO.0069-18.2018)
Supplement: Extended Data — Supplementary Matlab Code. Download Extended Data, ZIP file. [file sup_enu-eN-TNWR-0069-18-s02.zip]

Archive with 16 entries (16 files):
- Appendix_A_SimulateERDvsERPow.m
- Control_B_ERArtEnv.m
- Control_AII_ArtifactBrainRatioPlot.m
- Control_AI_ArtifactBrainRatioLCMV.m
- H_plotERD_v2.m
- GII_grandAverageTFR_beta.m
- GI_grandAverageTFR_alpha.m
- F_anaTFR.m
- E_computeBeamformerFilters.m
- D_resampleData.m
- C_coregistrationAndGrids.m
- B_importMRI.m
- A_behavioralAna.m
- functions/sem.m
- functions/mergeFIF.m
- functions/barwitherr.m
