# Supplementary material for: Facilitated Event-Related Power Modulations during Transcranial Alternating Current Stimulation (tACS) Revealed by Concurrent tACS-MEG
Source: eNeuro. 2018 Jul 25;5(3):ENEURO.0069-18.2018. doi: 10.1523/ENEURO.0069-18.2018 (PMC6070188; doi:10.1523/ENEURO.0069-18.2018)
Supplement: Extended Data — Supplementary Matlab Code. Download Extended Data, ZIP file. [file sup_enu-eN-TNWR-0069-18-s02.zip › B_importMRI.m]

clear;
close all;
clc;

%% a short scipt to import mri in freesurfer format and store them as .mat file

addpath('/data3/Florian/fieldtrip');

ft_defaults;

SUBJ = {'01', '02', '03', '04', '05', '06', '07', '08', '09', '10', '11', '12', '13', '14', '15', '16', '17', '18', '19', '20', '21', '22', '23', '24', '25'};
%SUBJ = {'03', '10', '13', '18', '20', '21'};
PATHOUT = '/data3/Florian/tMentRotNew/analysis/mri/';

parfor sbj = 1:length(SUBJ)

    filename = ['/data3/Florian/tMentRotNew/freesurfer/tm', SUBJ{sbj}, '/mri/orig/001.mgz'];

    mri = ft_read_mri(filename);
    
    cfg = [];
    cfg.outputfile = [PATHOUT, 'tm', SUBJ{sbj}, '_mri.mat'];
    
    mri = ft_volumereslice(cfg, mri);
    
end
