# Supplementary material for: Facilitated Event-Related Power Modulations during Transcranial Alternating Current Stimulation (tACS) Revealed by Concurrent tACS-MEG
Source: eNeuro. 2018 Jul 25;5(3):ENEURO.0069-18.2018. doi: 10.1523/ENEURO.0069-18.2018 (PMC6070188; doi:10.1523/ENEURO.0069-18.2018)
Supplement: Extended Data — Supplementary Matlab Code. Download Extended Data, ZIP file. [file sup_enu-eN-TNWR-0069-18-s02.zip › functions/sem.m]

function out = sem(X, flag, dim)
%
% sem(X, flag, dim) calculates Standard Errors of the Mean for Vector X. 
% 
% The arguments are passed to the Matlab std function and the calculated
% standard diviation is divided by the squareroot of the number of
% observations. 
%
% The optional input flag specifies the type of sdt formula used (see help
% std). Use default by entering an empty array []. dim referes to the
% dimension the SEM/std is calculated on. 

out = std(X, flag, dim)/sqrt(size(X, dim));

end
